# Supplementary material for: Optimization and evaluation of the Esperanza Window Trap to reduce biting rates of Simulium damnosum sensu lato in Northern Uganda
Source: PLoS Negl Trop Dis. 2019 Jul 16;13(7):e0007558. doi: 10.1371/journal.pntd.0007558 (PMC6634373; doi:10.1371/journal.pntd.0007558)
Supplement: S1 Table — (XLSX) [file pntd.0007558.s001.xlsx]

## Sheet: Sheet1
Village	Date	1m total	1.5m total
Laminatoo	2017-05-15	262	366
Laminatoo	2017-05-18	292	344
Laminatoo	2017-05-23	972	1615
Laminatoo	2017-05-25	823	1655
Laminatoo	2017-06-06	280	360
Laminatoo	2017-09-09	310	666
Laminatoo	2017-06-13	370	870
Laminatoo	2017-06-15	255	393
Laminatoo	2017-06-20	239	383
Laminatoo	2017-06-22	175	186
Laminatoo	2017-07-04	352	859
Laminatoo	2017-07-06	270	558
Laminatoo	2017-07-11	254	910
Laminatoo	2017-07-13	354	1010
Laminatoo	2017-07-18	268	934
Laminatoo	2017-07-20	326	924
Laminatoo	2017-07-25	217	551
Laminatoo	2017-07-27	218	383
Gonycogo	2017-05-15	3200	11354
Gonycogo	2017-05-18	6108	13500
Gonycogo	2017-05-23	1100	6078
Gonycogo	2017-05-25	788	1348
Gonycogo	2017-06-01	1237	1584
Gonycogo	2017-06-06	467	1424
Gonycogo	2017-06-09	243	744
Gonycogo	2017-06-13	425	683
Gonycogo	2017-06-15	148	1140
Gonycogo	2017-06-20	129	304
Gonycogo	2017-06-22	264	785
Gonycogo	2017-06-27	605	181
Gonycogo	2017-07-04	83	94
Gonycogo	2017-07-06	106	852
Gonycogo	2017-07-11	26	66
Gonycogo	2017-07-13	40	30
Gonycogo	2017-07-18	9	32
Gonycogo	2017-07-20	6	29
Gonycogo	2017-07-25	100	381
Gonycogo	2017-07-27	63	279
