# Supplementary material for: Optimization and evaluation of the Esperanza Window Trap to reduce biting rates of Simulium damnosum sensu lato in Northern Uganda
Source: PLoS Negl Trop Dis. 2019 Jul 16;13(7):e0007558. doi: 10.1371/journal.pntd.0007558 (PMC6634373; doi:10.1371/journal.pntd.0007558)
Supplement: S2 Table — (XLSX) [file pntd.0007558.s002.xlsx]

## Sheet: Print 1 - Data Set WORK.TARP
Obs	Village	Date	Week	Site	Trap	Count
1	Gonycogo	2018-01-22	1	A	3 Small	5
2	Gonycogo	2018-01-22	1	B	1 Big & 2 Small	11
3	Gonycogo	2018-01-23	1	A	3 Small	7
4	Gonycogo	2018-01-23	1	B	1 Big & 2 Small	10
5	Gonycogo	2018-01-24	1	A	3 Small	5
6	Gonycogo	2018-01-24	1	B	1 Big & 2 Small	8
7	Gonycogo	2018-01-25	1	A	3 Small	16
8	Gonycogo	2018-01-25	1	B	1 Big & 2 Small	15
9	Gonycogo	2018-01-26	1	A	3 Small	23
10	Gonycogo	2018-01-26	1	B	1 Big & 2 Small	28
11	Gonycogo	2018-01-27	1	A	3 Small	25
12	Gonycogo	2018-01-27	1	B	1 Big & 2 Small	38
13	Gonycogo	2018-02-05	2	A	1 Big & 2 Small	14
14	Gonycogo	2018-02-05	2	B	3 Small	16
15	Gonycogo	2018-02-06	2	A	1 Big & 2 Small	21
16	Gonycogo	2018-02-06	2	B	3 Small	12
17	Gonycogo	2018-02-07	2	A	1 Big & 2 Small	26
18	Gonycogo	2018-02-07	2	B	3 Small	15
19	Gonycogo	2018-02-08	2	A	1 Big & 2 Small	22
20	Gonycogo	2018-02-08	2	B	3 Small	16
21	Gonycogo	2018-02-09	2	A	1 Big & 2 Small	17
22	Gonycogo	2018-02-09	2	B	3 Small	13
23	Gonycogo	2018-02-10	2	A	1 Big & 2 Small	17
24	Gonycogo	2018-02-10	2	B	3 Small	23
25	Gonycogo	2018-02-19	3	A	3 Small	32
26	Gonycogo	2018-02-19	3	B	1 Big & 2 Small	22
27	Gonycogo	2018-02-20	3	A	3 Small	25
28	Gonycogo	2018-02-20	3	B	1 Big & 2 Small	24
29	Gonycogo	2018-02-21	3	A	3 Small	12
30	Gonycogo	2018-02-21	3	B	1 Big & 2 Small	21
31	Gonycogo	2018-02-22	3	A	3 Small	11
32	Gonycogo	2018-02-22	3	B	1 Big & 2 Small	15
33	Gonycogo	2018-02-23	3	A	3 Small	15
34	Gonycogo	2018-02-23	3	B	1 Big & 2 Small	22
35	Gonycogo	2018-02-24	3	A	3 Small	29
36	Gonycogo	2018-02-24	3	B	1 Big & 2 Small	21
37	Gonycogo	2018-03-05	4	A	1 Big & 2 Small	22
38	Gonycogo	2018-03-05	4	B	3 Small	13
39	Gonycogo	2018-03-06	4	A	1 Big & 2 Small	15
40	Gonycogo	2018-03-06	4	B	3 Small	9
41	Gonycogo	2018-03-07	4	A	1 Big & 2 Small	8
42	Gonycogo	2018-03-07	4	B	3 Small	6
43	Gonycogo	2018-03-08	4	A	1 Big & 2 Small	5
44	Gonycogo	2018-03-08	4	B	3 Small	7
45	Gonycogo	2018-03-09	4	A	1 Big & 2 Small	6
46	Gonycogo	2018-03-09	4	B	3 Small	8
47	Gonycogo	2018-03-10	4	A	1 Big & 2 Small	18
48	Gonycogo	2018-03-10	4	B	3 Small	9
49	Laminatoo	2018-01-29	1	A	3 Small	44
50	Laminatoo	2018-01-29	1	B	1 Big & 2 Small	33
51	Laminatoo	2018-01-30	1	A	3 Small	51
52	Laminatoo	2018-01-30	1	B	1 Big & 2 Small	40
53	Laminatoo	2018-01-31	1	A	3 Small	81
54	Laminatoo	2018-01-31	1	B	1 Big & 2 Small	57
55	Laminatoo	2018-02-01	1	A	3 Small	19
56	Laminatoo	2018-02-01	1	B	1 Big & 2 Small	31
57	Laminatoo	2018-02-02	1	A	3 Small	27
58	Laminatoo	2018-02-02	1	B	1 Big & 2 Small	50
59	Laminatoo	2018-02-03	1	A	3 Small	22
60	Laminatoo	2018-02-03	1	B	1 Big & 2 Small	29
61	Laminatoo	2018-02-12	2	A	1 Big & 2 Small	19
62	Laminatoo	2018-02-12	2	B	3 Small	26
63	Laminatoo	2018-02-13	2	A	1 Big & 2 Small	33
64	Laminatoo	2018-02-13	2	B	3 Small	35
65	Laminatoo	2018-02-14	2	A	1 Big & 2 Small	37
66	Laminatoo	2018-02-14	2	B	3 Small	24
67	Laminatoo	2018-02-15	2	A	1 Big & 2 Small	49
68	Laminatoo	2018-02-15	2	B	3 Small	63
69	Laminatoo	2018-02-16	2	A	1 Big & 2 Small	32
70	Laminatoo	2018-02-16	2	B	3 Small	41
71	Laminatoo	2018-02-17	2	A	1 Big & 2 Small	18
72	Laminatoo	2018-02-17	2	B	3 Small	29
73	Laminatoo	2018-02-26	3	A	3 Small	90
74	Laminatoo	2018-02-26	3	B	1 Big & 2 Small	11
75	Laminatoo	2018-02-27	3	A	3 Small	73
76	Laminatoo	2018-02-27	3	B	1 Big & 2 Small	110
77	Laminatoo	2018-02-28	3	A	3 Small	100
78	Laminatoo	2018-02-28	3	B	1 Big & 2 Small	55
79	Laminatoo	2018-03-01	3	A	3 Small	60
80	Laminatoo	2018-03-01	3	B	1 Big & 2 Small	110
81	Laminatoo	2018-03-02	3	A	3 Small	100
82	Laminatoo	2018-03-02	3	B	1 Big & 2 Small	70
83	Laminatoo	2018-03-03	3	A	3 Small	147
84	Laminatoo	2018-03-03	3	B	1 Big & 2 Small	121
