# Supplementary material for: Optimization and evaluation of the Esperanza Window Trap to reduce biting rates of Simulium damnosum sensu lato in Northern Uganda
Source: PLoS Negl Trop Dis. 2019 Jul 16;13(7):e0007558. doi: 10.1371/journal.pntd.0007558 (PMC6634373; doi:10.1371/journal.pntd.0007558)
Supplement: S3 Table — (XLSX) [file pntd.0007558.s003.xlsx]

## Sheet: Print 1 - Data Set WORK.STRI
Obs	Village	Date	Week	Site	Trap	Count
1	Gonycogo	2018-07-09	1	A	Regular	399
2	Gonycogo	2018-07-09	1	B	Small Black	925
3	Gonycogo	2018-07-10	1	A	Regular	162
4	Gonycogo	2018-07-10	1	B	Small Black	774
5	Gonycogo	2018-07-11	1	A	Regular	289
6	Gonycogo	2018-07-11	1	B	Small Black	664
7	Gonycogo	2018-07-12	1	A	Regular	183
8	Gonycogo	2018-07-12	1	B	Small Black	667
9	Gonycogo	2018-07-13	1	A	Regular	190
10	Gonycogo	2018-07-13	1	B	Small Black	692
11	Gonycogo	2018-07-14	1	A	Regular	223
12	Gonycogo	2018-07-14	1	B	Small Black	655
13	Gonycogo	2018-07-23	2	A	Small Black	749
14	Gonycogo	2018-07-23	2	B	Regular	227
15	Gonycogo	2018-07-24	2	A	Small Black	1008
16	Gonycogo	2018-07-24	2	B	Regular	376
17	Gonycogo	2018-07-25	2	A	Small Black	1142
18	Gonycogo	2018-07-25	2	B	Regular	258
19	Gonycogo	2018-07-26	2	A	Small Black	889
20	Gonycogo	2018-07-26	2	B	Regular	204
21	Gonycogo	2018-07-27	2	A	Small Black	1136
22	Gonycogo	2018-07-27	2	B	Regular	228
23	Gonycogo	2018-07-28	2	A	Small Black	1243
24	Gonycogo	2018-07-28	2	B	Regular	221
25	Laminlato	2018-07-09	1	A	Small Black	1254
26	Laminlato	2018-07-09	1	B	Regular	666
27	Laminlato	2018-07-10	1	A	Small Black	1416
28	Laminlato	2018-07-10	1	B	Regular	375
29	Laminlato	2018-07-11	1	A	Small Black	871
30	Laminlato	2018-07-11	1	B	Regular	347
31	Laminlato	2018-07-12	1	A	Small Black	931
32	Laminlato	2018-07-12	1	B	Regular	434
33	Laminlato	2018-07-13	1	A	Small Black	1020
34	Laminlato	2018-07-13	1	B	Regular	299
35	Laminlato	2018-07-14	1	A	Small Black	751
36	Laminlato	2018-07-14	1	B	Regular	414
37	Laminlato	2018-07-23	2	A	Regular	444
38	Laminlato	2018-07-23	2	B	Small Black	1198
39	Laminlato	2018-07-24	2	A	Regular	976
40	Laminlato	2018-07-24	2	B	Small Black	1176
41	Laminlato	2018-07-25	2	A	Regular	866
42	Laminlato	2018-07-25	2	B	Small Black	1095
43	Laminlato	2018-07-26	2	A	Regular	778
44	Laminlato	2018-07-26	2	B	Small Black	969
45	Laminlato	2018-07-27	2	A	Regular	833
46	Laminlato	2018-07-27	2	B	Small Black	1066
47	Laminlato	2018-07-23	2	A	Regular	455
48	Laminlato	2018-07-23	2	B	Small Black	1048
