# Supplementary material for: Optimization and evaluation of the Esperanza Window Trap to reduce biting rates of Simulium damnosum sensu lato in Northern Uganda
Source: PLoS Negl Trop Dis. 2019 Jul 16;13(7):e0007558. doi: 10.1371/journal.pntd.0007558 (PMC6634373; doi:10.1371/journal.pntd.0007558)
Supplement: S4 Table — (XLSX) [file pntd.0007558.s004.xlsx]

## Sheet: Sheet1
	GONYCOGO						LAMINLATO
	Human shaped Black			Small striped Black			Human shaped Black			Small striped Black
Date	Trap 1	Trap 2	Trap 3	Trap 1	Trap 2	Trap 3	Trap 1	Trap 2	Trap 3	Trap 1	Trap 2	Trap 3
2018-10-12	98	40	67	35	33	61	109	90	81	77	69	89
14/12/2018	88	54	96	53	45	90	127	116	148	100	103	106
17/12/2018	63	95	73	85	80	81	98	133	110	160	142	171
21/12/2018	41	52	66	65	39	70	104	141	127	177	150	161
24/12/2018	90	82	46	77	60	59	122	117	163	153	164	178
28/12/2018	77	76	64	42	90	79	90	102	112	140	93	56
31/12/2018	33	58	69	38	71	44	171	119	151	100	84	63
2019-04-01	24	41	68	20	31	70	93	115	80	151	70	143
2019-07-01	35	47	57	21	29	54	200	120	144	125	133	96
2019-11-01	21	19	33	18	26	40	116	90	87	80	89	102
