# Supplementary material for: Optimization and evaluation of the Esperanza Window Trap to reduce biting rates of Simulium damnosum sensu lato in Northern Uganda
Source: PLoS Negl Trop Dis. 2019 Jul 16;13(7):e0007558. doi: 10.1371/journal.pntd.0007558 (PMC6634373; doi:10.1371/journal.pntd.0007558)
Supplement: S5 Table — (XLSX) [file pntd.0007558.s005.xlsx]

## Sheet: Sheet1
Date	HLC Class 1	HLC Class 2	External HLC	Trap
26/10/2018	234	232	88	absent
29/10/2018	218	305	42	absent
30/10/2018	144	288	54	absent
31/10/2018	207	192	86	absent
2018-01-11	144	219	92	absent
2018-02-11	205	115	45	absent
2018-03-11	333	301	79	absent
14/11/2018	21	2	37	present
19/11/2018	11	15	29	present
20/11/2018	9	14	31	present
21/11/2018	23	4	55	present
22/11/2018	19	15	55	present
23/11/2018	15	20	34	present
26/11/2018	14	16	61	present
27/11/2018	20	11	47	present
28/11/2018	17	3	27	present
29/11/2018	13	12	40	present
30/11/2018	11	13	43	present
2018-03-12	16	11	59	present
2018-04-12	9	17	33	present
2018-05-12	17	4	50	present
2018-06-12	8	7	44	present
