# Supplementary material for: Optimization and evaluation of the Esperanza Window Trap to reduce biting rates of Simulium damnosum sensu lato in Northern Uganda
Source: PLoS Negl Trop Dis. 2019 Jul 16;13(7):e0007558. doi: 10.1371/journal.pntd.0007558 (PMC6634373; doi:10.1371/journal.pntd.0007558)
Supplement: S6 Table — (XLSX) [file pntd.0007558.s006.xlsx]

## Sheet: Raw data
Gonycogo														Lamniatoo
	Tomato Field						Soya Field							Tomato Field						Soya Field
Date	Trap 1	Trap 2	Trap 3	Trap 4	Trap 5	HLC	Trap 1	Trap 2	Trap 3	Trap 4	Trap 5	HLC	External HLC	Trap 1	Trap 2	Trap 3	Trap 4	Trap 5	HLC	Trap 1	Trap 2	Trap 3	Trap 4	Trap 5	HLC	External HLC
2018-05-14	195	334	212	777	440	52							164						190							114
2018-05-15							315	215	385	467	398	31	128												139	90
2018-05-16	378	163	162	405	200	43							137						242							87
2018-05-17							100	300	5000	150	341	85	82												145	119
2018-05-18	458	336	232	769	318	59							162						166							181
2018-05-19							416	225	4006	300	270	33	111												134	139
2018-05-21						161							41	2379	1319	6213	3427	2719	153							99
2018-05-22												70	178							3432	4219	1924	5547			87
2018-05-23						138							121	5013	2326	4006	3223	3749	158							111
2018-05-24												112	54							2993	5112	3813	6114			125
2018-05-25						113							103	4571	3397	4129	3316	7219	169							166
2018-05-26												66	159							3242	2178	4226	3441			155
2018-05-28	222	108	716	194	697	158							102						161							188
2018-05-29							803	215	1230	197	180	134	177												172	117
2018-05-30	318	205	197	219	905	143							187						163							166
2018-05-31							1128	500	1800	540	241	145	123												193	111
2018-06-01	400	163	334	259	331	174							29						151							122
2018-06-02							860	270	1700	389	473	61	108												103	112
2018-06-04						156							83	2330	2127	3551	3210	1533	94							87
2018-06-05												180	51							4118	27520	5004	3268	373	790	84
2018-06-06						176							63	3246	7382	3249	5913	3281	162							113
2018-06-07												126	54							6421	4908	2573	3538	1862	144	150
2018-06-08						102							154	5654	2393	1763	3178	6124	156							177
2018-06-09												75	57							3634	4107	7916	5152	3236	148	184
2018-06-11	301	693	1224	2006	7008							162	136												148	120
2018-06-12							447	1900	1006	8812	1199		133						133							135
2018-06-13	554	281	976	4622	3017							126	137												144	125
2018-06-14							1009	1626	7551	7556	1166		123						156							155
2018-06-15	278	779	888	3050	7000							70	112												155	113
2018-06-16							7550	8330	6099	4600	2210		139						113							118
						.
						.
						.
						.
						.
						.
						.
						.
						.
						.
						.
						.
						.
						.
						.
						.
						.
						.
						.
						.
						.
						.
						.
						.
						.
						.
						.
						.
						.
						.
						.
						.
						.
						.
						.
						.
						.
						.
						.
						.
						.
						.
						.
						.
						.
						.
						.
						.
						.
						.
						.
						.
						.
						.
						.
						.
						.
						.
						.
						.
						.
						.
						.
						.
						.
						.
						.
						.
						.
						.
						.
						.
						.
						.
						.
						.
						.
						.
						.
						.
						.
						.
						.
						.
						.
						.
						.
						.
						.
						.
						.
						.
						.
						.
						.
						.
						.
						.
						.
						.
						.
						.
						.
						.
						.
						.
						.
						.
						.
						.
						.
						.
						.
						.
						.
						.
						.
						.
						.
						.
						.
						.
						.
						.
						.
						.
						.
						.
						.
						.
						.
						.
						.
						.
						.
						.
						.
						.
						.
						.
						.
						.
						.
						.
						.
						.
						.
						.
						.
						.
						.
						.
						.										.
						.										.
						.										.
						.										.
						.										.
						.										.
						.										.
						.										.
						.										.
						.										.
						.										.
						.										.
						.										.
	#REF!	#REF!	#REF!	#REF!	#REF!	#REF!										.
																.
																.
																.
																.
																.
																.
																.
																.
																.
																.
																.
																.
																.
																.
																.
																.
																.

## Sheet: Sheet1
18	2018-05-21	41	41		2379	1319	6213	3427	2719	153	16210	0	0	0	0			99	99
	2018-05-22	178	178		0	0	0	0	0	0	0	3432	4219	1924	5547			87	15209
	2018-05-23	121	121		5013	2326	4006	3223	3749	158	18475	0	0	0	0			111	111
	2018-05-24	54	54		0	0	0	0	0	0	0	2993	5112	3813	6114			125	18157
	2018-05-25	103	103		4571	3397	4129	3316	7219	169	22801	0	0	0	0			166	166
	2018-05-26	159	159		0	0	0	0	0	0	0	3242	2178	4226	3441			155	13242
	Total	656	656		11963	7042	14348	9966	13687	480	57486	9667	11509	9963	15102	0	0	743	46984
19	2018-05-28	102	102							161	161						172	188	360
	2018-05-29	177	177							0	0						0	117	117
	2018-05-30	187	187							163	163						193	166	359
	2018-05-31	123	123							0	0						0	111	111
	2018-06-01	29	29							151	151						103	122	225
	2018-06-02	108	108							0	0						0	112	112
	Total	726	726		0	0	0	0	0	475	475	0	0	0	0	0	468	816	1284
20	2018-06-04	83	83		2330	2127	3551	3210	1533	94	12845	0	0	0	0	0	0	87	87
	2018-06-05	51	51		0	0	0	0	0	0	0	4118	27520	5004	3268	373	790	84	41157
	2018-06-06	63	63		3246	7382	3249	5913	3281	162	23233	0	0	0	0	0	0	113	113
	2018-06-07	54	54		0	0	0	0	0	0	0	6421	4908	2573	3538	1862	144	150	19596
	2018-06-08	154	154		5654	2393	1763	3178	6124	156	19268	0	0	0	0	0	0	177	177
	2018-06-09	57	57		0	0	0	0	0	0	0	3634	4107	7916	5152	3236	148	184	24377
	Total	462	462		11230	11902	8563	12301	10938	412	55346	0	36535	15493	11958	5471	1082	795	85507
21	2018-06-11	136	136							0	0						148	120	268
	2018-06-12	133	133							133	133						0	135	135
	2018-06-13	137	137							0	0						144	125	269
	2018-06-14	123	123							156	156						0	155	155
	2018-06-15	112	112							0	0						155	113	268
	2018-06-16	139	139							113	113						0	118	118
